# Supplementary material for: Health-Related Quality of Life in Adult Patients with Strabismus—Translation and Psychometric Testing of the Adult Strabismus Questionnaire (AS-20) into Finnish
Source: Int J Environ Res Public Health. 2023 Feb 6;20(4):2830. doi: 10.3390/ijerph20042830 (PMC9956330; doi:10.3390/ijerph20042830)
Supplement: Supplementary file 1 [file ijerph-20-02830-s001.zip]

Archive with 1 entries (1 files):
- ijerph-2133117-supplementary.pdf
